# Supplementary material for: Robustness and Vulnerability of the Autoregulatory System That Maintains Nuclear TDP-43 Levels: A Trade-off Hypothesis for ALS Pathology Based on in Silico Data
Source: Front Neurosci. 2018 Feb 1;12:28. doi: 10.3389/fnins.2018.00028 (PMC5799296; doi:10.3389/fnins.2018.00028)
Supplement: Supplementary file 2 [file DataSheet1.ZIP]

Archive with 4 entries (4 files):
- SBMLfile/TDP43_without_NAR_model.xml
- SBMLfile/TDP43_with_NAR_exo_frag.xml
- SBMLfile/TDP43_with_NAR_exo_TDP43.xml
- SBMLfile/TDP43_with_NAR_model.xml
